# Supplementary material for: Survival of glioblastoma treated with a moderately escalated radiation dose—Results of a retrospective analysis
Source: PLoS One. 2020 May 15;15(5):e0233188. doi: 10.1371/journal.pone.0233188 (PMC7228055; doi:10.1371/journal.pone.0233188)
Supplement: S1 Data — (XLSX) [file pone.0233188.s002.xlsx]

## Sheet: 工作表1
gender	age	statusPFS	statusOS	surgery	dose	TMZ	Chemogroup	Chemo	diagnostic year	OS	PFS	volume	gender	age
1	63	1	1	1	6000	1	1	1	2	1.36	1.26027	731	1	63
1	64	1	1	0	6600	0	2	1	1	8.84	5.11507		1	64
1	62	1	1	1	6000	1	1	1	2	1.46	0.641096	215	1	62
1	71	1	1	1	6000		3	1	1	2.42	0.652055	255	1	71
1	21	1	1	0	5940	0	2	1	2	1.26	1.07945	154	1	21
1	55	1	1	1	6000	0	2	1	2	0.85	0.534247		1	55
2	45	1	1	1	6000	1	1	1	2	6.43	4.57808	322	2	45
1	73	1	1	1	6000	1	1	1	2	0.63	0.39726	166	1	73
1	78	1	1	0	6000	1	1	1	2	0.96	0.950685	317	1	78
1	66	1	1	1	6000	1	1	1	2	1.32	1.11507	246	1	66
2	49	1	1	1	6120	1	1	1	2	2.82	1.19726	247	2	49
1	59	1	1	1	6000		3	1	1	0.77	0.589041		1	59
1	69	1	1	1	6000	1	1	1	2	0.84	0.663014	141	1	69
1	79	1	0	1	6000	1	1	1	2	2.38	0.465753	473	1	79
2	65	1	1	1	6000		3	1	1	0.23	0.227397	251	2	65
1	52	1	1	0	6000		3	1	1	1	0.780822		1	52
1	42	1	1	1	6600		3	1	1	3.5			1	42
2	71	1	1	1	6000	1	1	1	2	1.18	0.49863		2	71
2	60	1	1	1	6480		3	1	1	5.4	1.10685		2	60
2	50	1	1	1	6000	1	1	1	2	1.93	1.23288	124	2	50
2	58	1	1	1	6000	1	1	1	2	0.59	0.432877	339	2	58
2	58	1	1	1	6000	1	1	1	2	0.48	0.306849	239	2	58
1	52	1	1	1	6000		3	1	1	2.25	1.38904	287	1	52
1	70	1	1	1	6000		3	1	1	1.34	0.747945	664	1	70
1	61	1	1	1	6000		3	1	2	0.9	0.482192	310	1	61
1	66	1	1	1	6000	1	1	1	2	1.12	0.558904	244	1	66
1	56	1	1	0	6000	0	0	0	1	0.58	0.575342		1	56
2	60	1	1	0	6600		3	1	1	1.01	1.08767	173	2	60
1	43	1	1	1	6000		3	1	2	0.88	0.284932	242	1	43
1	74	1	1	1	6000	1	1	1	2	0.62	0.30411	208	1	74
1	51	1	1	1	6600		3	1	1	1.59	1.2274	341	1	51
2	57	1	1	1	6600		3	1	1	2.33	1.73151		2	57
1	43	1	1	1	6000	1	1	1	2	1.66	0.769863	173	1	43
2	62	1	1	0	6000		3	1	1	1.11	0.454795	150	2	62
1	72	1	1	1	5000	0	0	0	2	0.79	0.791781	623	1	72
1	66	1	1	1	6000		3	1	1	1.11	1.10959	512	1	66
2	37	1	1	1	6300	1	1	1	1	2.92	2.91507		2	37
1	68	1	1	1	6000	1	1	1	2	1.22	1.22466	56	1	68
1	52	1	1	1	6600		3	1	1	1.9	1.33973		1	52
2	60	1	1	1	6000	0	0	0	1	2.5	2.24658	205	2	60
2	72	1	1	1	6000	1	1	1	2	0.32	0.30411	649	2	72
1	74	1	1	0	6000	1	1	1	2	2.22	1.54521	228	1	74
1	43	1	1	0	6600	1	1	1	1	9.15	1.4	817	1	43
2	42	1	1	1	5400	0	0	0	2	0.45		183	2	42
1	35	1	1	1	6000	1	1	1	2	1.37	1.36986	261	1	35
1	41	1	1	1	6000	1	1	1	1	3.45	1.8411	100	1	41
2	47	1	1	0	5940	1	1	1	1	5.07	0.567123	395	2	47
2	74	1	1	1	6000	1	1	1	2	1.82	0.745205	142	2	74
1	61	1	1	0	6000		3	1	2	0.41	0.408219	600	1	61
2	54	1	1	1	6000		3	1	2	0.95	0.884932	325	2	54
1	21	1	1	0	5940	0	0	0	2	0.98	0.80274	154	1	21
1	52	1	1	0	6600	0	0	0	2	1.38	1.37534	94	1	52
1	63	1	1	1	6000	1	1	1	2	1.82	1.06027	214	1	63
2	47	1	1	1	6000	1	1	1	2	2.68	1.9863		2	47
2	64	1	1	1	6000	1	1	1	2	0.89	0.526027	324	2	64
2	46	1	1	1	6000	1	1	1	2	1.68	0.758904		2	46
1	62	1	1	1	6000	1	1	1	2	1.77	1.53425		1	62
1	68	1	1	1	6000	1	1	1	2	1.67	1.45479	334	1	68
2	61	1	1	1	6000	1	1	1	2	0.35	0.336986	456	2	61
1	60	1	1	1	6000	1	1	1	2	1.71	0.589041	125	1	60
2	56	1	1	1	6000	1	1	1	2	0.9	0.249315	367	2	56
1	75	1	1	1	6000	1	1	1	2	0.73	0.482192	239	1	75
2	68	1	1	0	6000	1	1	1	2	0.53	0.526027	141	2	68
1	66	1	1	1	6000	0	2	1	2	0.68	0.676712		1	66
1	52	1	1	0	6000	1	1	1	2	1.04	0.693151		1	52
2	34	0	0	1	6000	1	1	1	2	2.05	2.06301	283	2	34
1	54	1	1	1	6000	1	1	1	2	0.88	0.312329	327	1	54
2	47	1	0	1	6000	1	1	1	2	1.43	1.05753	330	2	47
1	70	1	1	0	6000	1	1	1	2	1.15	0.572603	109	1	70
2	77	1	1	0	6600	0	0	0	1	4.58			2	77
1	51	1	1	0	5000	0	0	0	1	0.21	0.213699		1	51
2	29	1	1	1	6600	0	0	0	1	0.52	0.523288		2	29
1	78	1	1	1	5940	1	1	1	1	2.93	1.04658		1	78
1	65	1	1	1	6000		3	1	1	0.91	0.443836		1	65
1	84	1	1	0	5400	0	0	0	2	0.41	0.410959		1	84
2	68	1	1	1	5940	1	1	1	1	1.01	0.572603		2	68
2	36	1	1	1	5940	0	0	0	2	1.99			2	36
2	69	1	1	1	5940	1	1	1	2	0.47	0.471233		2	69
2	63	1	1	1	6270	1	1	1	2	1.11	1.10685		2	63
1	51	1	1	1	6660	1	1	1	2	4.74			1	51
1	61	1	1	1	5800	0	2	1	2	1.19	1.18904	476	1	61
1	70	1	1	0	6000		3	1	2	0.96	0.356164	148	1	70
1	80	1	1	1	5400	0	0	0	2	0.56	0.558904	714	1	80
1	70	1	1	0	6000		3	1	2	0.26	0.260274	203	1	70
